# Supplementary material for: Comparing visual-exposure and spatial proximity/coverage metrics of urban blue space in relation to depression-related outcomes: a systematic review and meta-analysis
Source: Front Public Health. 2026 Jul 7;14:1876283. doi: 10.3389/fpubh.2026.1876283 (PMC13384931; doi:10.3389/fpubh.2026.1876283)
Supplement: Supplementary file 1 [file Table_1.xlsx]

## Sheet: S1 Search strategies
Supplementary Table S1. Full database-specific search strategies
No.	Database	Records identified (n)	Full reproducible search strategy	Field tags / scope	Limits applied	Search date	Notes
1	PubMed	133	(("blue space"[Title/Abstract] OR "river"[Title/Abstract] OR "lake"[Title/Abstract] OR "sea"[Title/Abstract] OR "coastal"[Title/Abstract]) AND ("adult"[MeSH Terms] OR "adult"[Title/Abstract]) AND ("depression"[MeSH Terms] OR "depressive symptoms"[Title/Abstract])) AND ("2000/01/01"[Date - Publication] : "2026/03/31"[Date - Publication])	Title/Abstract; MeSH Terms; publication date	Publication date: 2000-01-01 to 2026-03-31; language/full-text eligibility: English or Chinese	2026-03-31	Search string expanded into PubMed-specific field tags based on the manuscript search terms.
2	Web of Science Core Collection	11139	TS=(("blue space" OR river OR lake OR sea OR coastal) AND (adult OR adults) AND (depression OR "depressive symptoms"))	Topic search (title, abstract, author keywords, Keywords Plus)	Timespan: 2000-2026; final eligibility restricted to English or Chinese full texts	2026-03-31	Topic search syntax used to reproduce the English search strategy in Web of Science.
3	Scopus	29658	TITLE-ABS(("blue space" OR river OR lake OR sea OR coastal)) AND TITLE-ABS((adult OR adults)) AND TITLE-ABS((depression OR "depressive symptoms")) AND PUBYEAR > 1999 AND PUBYEAR < 2027	Title/Abstract; publication year	Publication year: 2000-2026; final eligibility restricted to English or Chinese full texts	2026-03-31	Scopus syntax follows title/abstract field restriction in the manuscript.
4	APA PsycInfo	5291	((TI("blue space" OR river OR lake OR sea OR coastal) OR AB("blue space" OR river OR lake OR sea OR coastal)) AND (DE "Adulthood" OR TI(adult OR adults) OR AB(adult OR adults)) AND (DE "Depression" OR TI(depression OR "depressive symptoms") OR AB(depression OR "depressive symptoms")))	Title; Abstract; subject heading/descriptors	Publication year: 2000-2026; final eligibility restricted to English or Chinese full texts	2026-03-31	Exact field labels may vary slightly by APA PsycInfo platform; retain the field-restricted terms used at search.
5	CNKI	190	(蓝色空间 OR 江 OR 河 OR 湖 OR 海 OR 滨水 OR 海岸 OR 湿地) AND (成年人 OR 居民 OR 青年 OR 中年) AND (抑郁 OR 抑郁症状 OR 抑郁症)	主题/篇名/摘要/关键词 fields, depending on CNKI interface setting	Publication date: 2000-01-01 to 2026-03-31; Chinese full text	2026-03-31	Chinese-language search strategy.
6	Wanfang Data	3137	(蓝色空间 OR 江 OR 河 OR 湖 OR 海 OR 滨水 OR 海岸 OR 湿地) AND (成年人 OR 居民 OR 青年 OR 中年) AND (抑郁 OR 抑郁症状 OR 抑郁症)	主题/篇名/摘要/关键词 fields, depending on Wanfang interface setting	Publication date: 2000-01-01 to 2026-03-31; Chinese full text	2026-03-31	Chinese-language search strategy.

## Sheet: S2 Harmonization
Supplementary Table S2. Effect-size harmonization and direction standardization for continuous outcomes
No.	Study	Country	Outcome instrument and original direction	Original exposure contrast / unit	Original effect measure	Original effect (95% CI)	Original SE	Direction standardization	Transformation / harmonization rule	Final SMD (95% CI)	Final SE	Included in continuous meta-analysis	Notes
1	Helbich 2019	China	GDS-15; higher scores indicate more depressive symptoms	Street-view blue proportion; highest vs lowest quartile (Q4 vs Q1)	β (multilevel)	−1.059 (−1.951 to −0.167)	0.455	No reversal required; negative coefficient already indicates fewer depressive symptoms	Original β and CI divided by the study-specific outcome SD extracted for GDS-15 (approximately 2.7), yielding an SMD-scale contrast.	−0.39 (−0.72 to −0.06)	0.168	Yes	Classified as visual-exposure metric; dynamic street-level deep-learning exposure assessment.
2	White 2013	UK	GHQ-12 mental health score; original coefficient coded in better-health direction	Coastal proximity; ≤5 km vs 45–50 km from coast	β (fixed-effects)	0.147 (0.017 to 0.277)	0.065	Sign reversed so that negative SMD indicates fewer depressive symptoms / better mental health	Original β and CI divided by the study-specific outcome SD (approximately 2.9); sign reversed to align the final SMD direction.	−0.051 (−0.095 to −0.006)	0.023	Yes	Classified as physical-access/proximity metric; coastal-distance exposure.
3	Liu 2021	China	MHI-5; higher scores indicate better mental health	Water area within 300 m buffer; per hectare increase	β (linear)	0.325 (0.033 to 0.617)	0.149	Sign reversed because the outcome was scored in the better-health direction	Original β and CI divided by the study-specific outcome SD (approximately 14.0); sign reversed to align with depressive-symptom direction.	−0.023 (−0.044 to −0.002)	0.011	Yes	Classified as physical-access/proximity metric; inland water-area exposure.
4	Chen 2020	China	SF-36 Mental Health; higher scores indicate better mental health	Water proximity / hydrophilicity index; index 1 vs 0	β (multilevel)	0.744 (−0.060 to 1.548)	0.41	Sign reversed because the outcome was scored in the better-health direction	Original β and CI divided by the study-specific outcome SD (approximately 15.35); sign reversed to align with depressive-symptom direction.	−0.048 (−0.101 to 0.004)	0.027	Yes	Classified as physical-access/proximity metric; inland accessibility/proximity exposure.
5	Nutsford 2016	New Zealand	K10; higher scores indicate greater psychological distress	Visible blue space; per 10% increase in visibility	β (linear)	−0.280 (−0.410 to −0.150)	0.066	No reversal required; negative coefficient indicates lower psychological distress	Original β and CI divided by the estimated outcome SD (approximately 6.5), yielding an SMD-scale contrast.	−0.043 (−0.063 to −0.023)	0.01	Yes	Classified as visual-exposure metric; static residential visibility metric.
6	Liu 2020	China	GHQ-12; higher scores indicate worse mental health / psychological distress in extracted analysis	Street-view blue-water ratio; per 1% increase	β (linear)	−0.406 (−0.785 to −0.027)	0.193	No reversal required; negative coefficient indicates lower depressive symptoms / distress	Original β and CI divided by the estimated outcome SD (approximately 5.3), yielding an SMD-scale contrast.	−0.077 (−0.148 to −0.005)	0.036	Yes	Classified as visual-exposure metric; street-view exposure metric.

## Sheet: Table 5 Binary
Table 5. Binary depression-related outcomes summarized narratively
Study	Country	Sample size	Outcome ascertainment	Exposure metric	Effect estimate	Interpretation	Reason not statistically pooled
Triguero-Mas 2015	Spain	8793	Self-reported depression/anxiety	Presence or absence of blue space within 300 m	OR = 1.13 (95% CI: 0.90–1.41)	The estimate was not statistically significant; OR > 1 suggests higher odds but the CI includes the null.	Not pooled because the outcome was self-reported depression/anxiety and the exposure was binary presence/absence, which differed from the CIDI-based mood-disorder outcome and continuous blue-space coverage metric used in de Vries 2016.
de Vries 2016	Netherlands	6621	CIDI-based mood disorder	Blue-space coverage within 1 km; per 1% increase	OR = 0.97 (95% CI: 0.951–0.989)	OR < 1 suggests lower odds of mood disorder with greater blue-space coverage.	Not pooled because the outcome was a diagnostic interview-based mood disorder and the exposure was modeled as continuous coverage, which differed from the binary self-reported outcome and binary exposure metric used in Triguero-Mas 2015.
