# Supplementary material for: Comparing visual-exposure and spatial proximity/coverage metrics of urban blue space in relation to depression-related outcomes: a systematic review and meta-analysis
Source: Front Public Health. 2026 Jul 7;14:1876283. doi: 10.3389/fpubh.2026.1876283 (PMC13384931; doi:10.3389/fpubh.2026.1876283)
Supplement: Supplementary file 2 [file Table_2.xlsx]

## Sheet: S2_Effect-size conversion
Supplementary Table S2. Effect-size harmonization and direction standardization for continuous outcomes
Study	Country	Design	Outcome instrument	Outcome category	Exposure metric / contrast	Original effect estimate	Adjusted model / model type	Covariates adjusted	Direction before conversion	Conversion formula / rule	SD / SE source	Final SMD	SE	Direction after standardization	Included in synthesis
Helbich 2019	China	Cross-sectional	GDS-15	Depression-specific symptom scale	Street-view blue-space proportion; Q4 vs Q1	β = -1.059; 95% CI -1.951 to -0.167; SE = 0.455	Adjusted multilevel linear model	Socioeconomic, demographic, and physical-health covariates; green and blue space mutually considered in fully adjusted model; environmental covariates recorded in extraction table	Higher GDS-15 indicates more depressive symptoms; negative β indicates fewer symptoms	SMD = β / SD_outcome; SE_SMD = SEβ / SD_outcome	SD_outcome = 2.7; SE from reported model	-0.39	0.168	Negative values indicate lower depression-related outcomes with greater blue-space exposure	Yes
White 2013	United Kingdom	Longitudinal panel	GHQ-12	General psychological distress scale	Coastal distance; ≤5 km vs 45–50 km	β = 0.147; 95% CI 0.017 to 0.277; SE = 0.065	Adjusted fixed-effects regression	Individual fixed effects; area-level green space/freshwater and deprivation-domain variables; individual sociodemographic and housing controls; survey-wave effects	GHQ score was inverted so that higher values indicated better mental health; positive β indicates better health	SMD = -β / SD_outcome; SE_SMD = SEβ / SD_outcome; sign reversed to align with lower symptoms	SD_outcome derived from β/SMD ratio in extraction table (~2.88); SE from reported model	-0.051	0.023	Negative values indicate lower depression-related outcomes with greater blue-space exposure	Yes
Liu 2021	China	Cross-sectional	MHI-5	Mental-health subscale / psychological ill-health marker	Water area within 300 m; per 1 ha increase	β = 0.325; 95% CI 0.033 to 0.617; SE = 0.149	Adjusted linear regression	Individual sociodemographic covariates including age, sex/gender, education, income, marital status, occupation/residence-related variables; park/blue-space exposure variables considered in source models	Higher MHI-5 indicates better mental health; positive β indicates better mental health	SMD = -β / SD_outcome; SE_SMD = SEβ / SD_outcome; sign reversed to align with lower symptoms	SD_outcome = 14.0; SE from reported model	-0.023	0.011	Negative values indicate lower depression-related outcomes with greater blue-space exposure	Yes
Chen 2020	China	Cross-sectional	SF-36 mental health score	Mental-health subscale	Hydrophilicity index; 1 vs 0	β = 0.744; 95% CI -0.060 to 1.548; SE = 0.410	Adjusted multilevel linear model	Age, gender, education, marital status, hukou status, monthly household income, employment information; neighborhood-level random intercept	Higher SF-36 mental health score indicates better mental health; positive β indicates better mental health	SMD = -β / SD_outcome; SE_SMD = SEβ / SD_outcome; sign reversed to align with lower symptoms	SD_outcome = 15.35; SE from reported model	-0.048	0.027	Negative values indicate lower depression-related outcomes with greater blue-space exposure	Yes
Nutsford 2016	New Zealand	Cross-sectional	K10	General psychological distress scale	Visible blue space; per 10% increase	β = -0.280; 95% CI -0.410 to -0.150; SE = 0.066	Adjusted linear regression with cluster-robust SEs	Age, sex, personal income, neighborhood population density, housing quality, crime, and deprivation	Higher K10 indicates greater psychological distress; negative β indicates lower distress	SMD = β / SD_outcome; SE_SMD = SEβ / SD_outcome	Estimated SD_outcome = 6.5; SE from reported model	-0.043	0.01	Negative values indicate lower depression-related outcomes with greater blue-space exposure	Yes
Liu 2020	China	Cross-sectional	GHQ-12	General psychological distress scale	Street-view blue-space proportion; per 1% increase	β = -0.406; 95% CI -0.785 to -0.027; SE = 0.193	Adjusted multilevel structural equation / regression model	Age, sex/gender, education, income, marital status, household registration, medical insurance, employment and related individual covariates; green/blue streetscape and remote-sensing metrics considered in source models	Higher GHQ-12 score in extraction coded as more distress; negative β indicates lower distress	SMD = β / SD_outcome; SE_SMD = SEβ / SD_outcome	Estimated SD_outcome = 5.3; SE from reported model	-0.077	0.036	Negative values indicate lower depression-related outcomes with greater blue-space exposure	Yes
Notes
SMD = standardized mean difference; SE = standard error; CI = confidence interval. Negative final SMD values indicate lower depression-related outcomes among participants with greater blue-space exposure.
The table reports the six continuous-outcome studies included in the quantitative SMD synthesis. Binary outcomes are summarized narratively outside this table.
Where the original outcome scale was coded so that higher values indicated better mental health, the sign was reversed to align all estimates with the review convention.
Values were cross-checked against the uploaded raw data extraction table and source articles; covariate descriptions are summarized for transparency rather than reproduced verbatim.
