# Supplementary material for: Comparing visual-exposure and spatial proximity/coverage metrics of urban blue space in relation to depression-related outcomes: a systematic review and meta-analysis
Source: Front Public Health. 2026 Jul 7;14:1876283. doi: 10.3389/fpubh.2026.1876283 (PMC13384931; doi:10.3389/fpubh.2026.1876283)
Supplement: Supplementary file 3 [file Table_3.xlsx]

## Sheet: Sheet1
Supplementary Table S3. Full-text reports excluded after eligibility assessment and reasons for exclusion
No.	First author	Year	Title	Main exclusion category	Detailed reason for exclusion
1	Poulsen	2022	Factors associated with visiting freshwater blue space: The role of restoration and relations with mental health and wellbeing	Incompatible exposure/effect estimate	Exposure or outcome effect estimate was not compatible with the pre-specified depression-related continuous-outcome synthesis; no extractable blue-space-specific SMD and standard error were available.
2	Dzhambov	2018	Multiple pathways link urban green- and bluespace to mental health in young adults	Insufficient extractable effect-size data	The study mainly reported indirect path coefficients from structural equation modelling rather than a total blue-space effect with sufficient precision estimates for SMD harmonization.
3	Roberts	2021	Multiple environmental exposures along daily mobility paths and depressive symptoms: A smartphone-based tracking study	Insufficient precision information	Blue-space-related regression estimates were reported without sufficient precision information, such as standard errors or confidence intervals, for SMD conversion.
4	Bergou	2022	The mental health benefits of visiting canals and rivers: An ecological momentary assessment study	Outcome not eligible	The study used ecological momentary assessments of affect or well-being rather than a validated depression-related outcome suitable for the review synthesis.
5	McDougall	2022	Blue space exposure, health and well-being: Does freshwater type matter?	Outcome not eligible	The study primarily used general well-being outcomes rather than a depression-related diagnosis, symptom scale, or extractable depression-related effect estimate.
6	Engemann	2021	A life course approach to understanding associations between natural environments and mental well-being for the Danish blood donor cohort	No separable depression-related estimate	No separable depression-related effect estimate was available; the reported mental-health outcome was too general for inclusion in the pre-specified depression-related synthesis.
7	Zhang	2021	Assessing individual environmental exposure derived from the spatiotemporal behavior context and its impacts on mental health	Effect estimate not harmonizable	The reported outcome and effect-size format could not be harmonized reliably with the SMD-based continuous-outcome meta-analysis using the information available.
8	White	2021	Associations between green/blue spaces and mental health across 18 countries	Effect estimate not harmonizable	Outcome and effect estimate were not compatible with the continuous-outcome SMD synthesis; no extractable continuous depression-related effect size suitable for SMD harmonization was available.
9	Garrett	2019	Urban blue space and health and wellbeing in Hong Kong: Results from a survey of older adults	Outcome not eligible for synthesis	The outcome was based on a general well-being threshold rather than a depression diagnosis or validated depression-related symptom scale, and no separable continuous depression-related effect estimate was available.
10	Wu	2021	Green and Blue Space Availability and Self-Rated Health among Seniors in China: Evidence from a National Survey	Insufficient internally consistent precision information	Internally inconsistent or insufficient precision information prevented reliable effect-size harmonization; the reported confidence interval and p-value information were not adequate for SMD conversion.
11	Geneshka	2021	The influence of greenspace characteristics and building configuration on depression in the elderly	No extractable eligible primary effect size	No primary depression-related blue-space effect size with sufficient information for meta-analysis could be extracted.
12	Bray	2022	Exploring the role of exposure to green and blue spaces in preventing anxiety and depression among young people aged 14–24 years living in urban settings	Ineligible population	The population did not meet the adult-only eligibility criterion because it included participants aged 14–24 years, and adult-specific effect estimates could not be separated.
