# Supplementary material for: Comparing visual-exposure and spatial proximity/coverage metrics of urban blue space in relation to depression-related outcomes: a systematic review and meta-analysis
Source: Front Public Health. 2026 Jul 7;14:1876283. doi: 10.3389/fpubh.2026.1876283 (PMC13384931; doi:10.3389/fpubh.2026.1876283)
Supplement: Supplementary file 4 [file Table_4.xlsx]

## Sheet: S4_Covariate adjustment
Supplementary Table S4. Covariate adjustment and potential green-space confounding across included studies
Study	Design	Effect estimate used in review	Socioeconomic covariates adjusted	Green-space exposure adjusted	Air pollution adjusted	Urban density / built environment adjusted	Physical activity adjusted	Other major covariates / model features	Residual confounding concern	Evidence note
Helbich 2019	Cross-sectional	SMD for street-view blue-space Q4 vs Q1 and GDS-15	Yes: socioeconomic, demographic, and physical-health covariates	Partly/Yes: street-view green and blue space were mutually considered in the fully adjusted street-view model; satellite green/blue metrics examined in alternative models	Yes/partly: environmental covariate information including NO2 was recorded in extraction; detailed air-pollution role not the primary exposure	Unclear/limited: neighborhood random intercept; no detailed built-environment covariate set beyond exposure metrics in extracted record	No/unclear	Multilevel linear models with neighborhood-level random effects; propensity-score matching robustness tests	Moderate to high	Cross-sectional elderly sample; residential neighborhood exposure; residual socioeconomic and environmental confounding cannot be excluded
White 2013	Longitudinal panel	SMD for coastal proximity ≤5 km vs 45–50 km and GHQ-12	Yes: income, education/qualification, employment/labour-market status and related individual covariates	Yes: % green space and domestic gardens were controlled; freshwater coverage also included	No/unclear: air pollution not reported as a control in extracted model	Yes: area deprivation domains including employment, education, income, and crime; residence type, household space, and commute length	No	Fixed-effects regression controlled time-invariant individual heterogeneity and survey-wave period effects	Moderate	Longitudinal fixed-effects design reduces but does not eliminate time-varying confounding and exposure misclassification
Liu 2021	Cross-sectional	SMD for water area within 300 m and MHI-5	Yes: age, gender, education, income, marital status, employment/occupation, residence-related variables	Yes/partly: urban park exposure variables were modeled alongside blue-space exposure in the source analysis	No/unclear: air pollution not reported as a control in the extracted final model	Partly: district/inner-peripheral city and sampling/neighborhood context considered; detailed built-environment adjustment limited	No	Two-wave cross-sectional survey; exposure based on park and blue-space accessibility/area metrics	Moderate to high	Cross-sectional design and residential exposure may leave residual confounding by neighborhood self-selection and unmeasured environmental quality
Chen 2020	Cross-sectional	SMD for hydrophilicity index and SF-36 mental health score	Yes: age, gender, educational attainment, marital status, hukou status, monthly household income, employment information	No/unclear: the extracted final blue-space model did not indicate mutual adjustment for green-space exposure	Assessed as mediator rather than adjusted in total-effect model: neighborhood air quality/AQI was included in mediation framework	Partly: neighborhood random intercept and neighborhood/social-area sampling framework; detailed built-environment covariate adjustment limited	Assessed as mediator rather than adjusted in total-effect model	Multilevel linear models; mediation analyses for air quality, stress, physical activity, and social contact; PSM sensitivity for selection bias	Moderate to high	Cross-sectional elderly sample; selection bias addressed by PSM but reverse causality and residential self-selection remain possible
Nutsford 2016	Cross-sectional	SMD for visible blue space per 10% increase and K10	Yes: sex, age, personal income and neighborhood deprivation	No/partly: green-space visibility examined in separate models rather than clearly mutually adjusted in the final blue-space model	No/unclear: air pollution not reported as an adjustment variable	Yes: neighborhood population density, housing quality, crime and deprivation	No	Cluster-robust linear regression; validation outcome using missing teeth	Moderate to high	Authors noted likely residual confounding related to income/housing value; residential visibility only
Liu 2020	Cross-sectional	SMD for street-view blue-space proportion per 1% and GHQ-12	Yes: age, sex/gender, education, income, marital status, household registration, medical insurance, employment and related variables	Yes/partly: neighborhood green and blue-space streetscape and remote-sensing metrics were considered in source models	No/unclear: air pollution not reported as a control in extracted final model	Partly: streetscape and remote-sensing metrics plus neighborhood social-cohesion framework; detailed built-environment covariates not fully separable	No/unclear	Multilevel structural equation modeling with streetscape and remote-sensing exposure metrics	Moderate to high	Cross-sectional design; pathways and exposure metrics complex; residual confounding and reverse causality cannot be excluded
Triguero-Mas 2015	Cross-sectional	Narrative binary OR for blue space within 300 m and self-reported depression/anxiety	Yes: gender, age, education, marital status, socioeconomic status, percentage of population with university studies, health insurance, origin	No/partly: surrounding greenness, access to green spaces and access to blue spaces were modeled as separate exposure indicators	No/unclear: air pollution not adjusted in main extracted model	Yes/partly: degree of urbanization included; neighborhood educational composition included	Assessed as potential mediator, not adjusted in main health model	Logistic regression and negative-binomial models; effect modification by urbanization, gender and SES examined	Moderate to high	Blue-space result was inconclusive; exposure was binary presence/absence within 300 m and not mutually adjusted with all green metrics
de Vries 2016	Cross-sectional	Narrative binary OR for blue-space coverage within 1 km and CIDI mood disorder	Yes: age, sex, education, income, marital status, children, employment and related sociodemographic variables recorded in extraction	Yes/partly: green-space availability and blue-space availability were central exposures; mutual adjustment should be checked against final model specification	No/unclear: air pollution not reported as a control in extracted record	Yes/partly: urbanicity / residential context considered in analysis	No/unclear	National NEMESIS-2 survey; diagnostic CIDI-based mood disorder outcome	Moderate to high	Diagnostic outcome strengthens outcome ascertainment, but cross-sectional residential exposure and residual neighborhood confounding remain concerns
Notes
This table summarizes covariate adjustment patterns to clarify potential residual confounding, especially by socioeconomic conditions, green space, air pollution and built-environment factors.
Yes/partly indicates that the domain was either included in at least one relevant model or considered in a related model, but not always as a direct covariate in the exact extracted effect estimate.
No/unclear indicates that no clear evidence of adjustment was available in the extraction table or accessible source text used for this revision.
Residual confounding concern is a domain-level interpretive judgment for the systematic review and is not a replacement for the Downs and Black scores.
