# Supplementary material for: Comparing visual-exposure and spatial proximity/coverage metrics of urban blue space in relation to depression-related outcomes: a systematic review and meta-analysis
Source: Front Public Health. 2026 Jul 7;14:1876283. doi: 10.3389/fpubh.2026.1876283 (PMC13384931; doi:10.3389/fpubh.2026.1876283)
Supplement: Supplementary file 5 [file Table_5.xlsx]

## Sheet: S5_Risk of bias domains
Supplementary Table S5. Domain-based risk-of-bias considerations for included studies
Study	Study design limitation	Confounding / residual confounding	Green-space confounding	Exposure misclassification	Outcome measurement concern	Reverse causality	Selection / representativeness concern	Overall risk-of-bias concern	Rationale
Helbich 2019	Serious concern: cross-sectional design	Some to serious concern: adjusted models used, but residual socioeconomic, health and environmental confounding remains possible	Some concern: street-view green and blue space were mutually considered in the fully adjusted street-view model, but green/blue exposure correlations remain possible	Some concern: street-view neighborhood-level exposure may not reflect individual activity spaces or actual exposure duration	Low to some concern: GDS-15 is a depression-specific symptom scale, but still a screening rather than diagnostic measure	Serious concern: temporality cannot be established	Some concern: elderly sample from one Beijing district	Serious concern	High-quality objective exposure and standardized outcome, but cross-sectional design and residential exposure justify serious overall concern.
White 2013	Some concern: longitudinal panel with fixed-effects design, but not a quasi-experimental intervention	Some concern: fixed effects and extensive covariate adjustment reduce confounding, but time-varying confounding remains possible	Low to some concern: green space and freshwater coverage were controlled in area-level models	Some concern: residential coastal proximity is a proxy for exposure and does not measure visits, duration or quality	Some concern: GHQ-12 captures general psychological distress rather than strictly depressive symptoms	Some concern: fixed effects help reduce selection but do not fully exclude time-varying reverse causality or residential moves related to health	Low concern: large nationally representative panel sample	Some concern	Best design among included studies, but residual time-varying confounding and proxy exposure remain.
Liu 2021	Serious concern: cross-sectional design	Some to serious concern: sociodemographic adjustment was applied, but residential self-selection and unmeasured environmental quality remain possible	Some concern: park exposure was considered, but full mutual green-blue confounding control may not be complete	Some concern: water area within 300 m captures availability but not visibility, quality, actual use or duration	Some concern: MHI-5 is a mental-health inventory / psychological ill-health marker, not a depression-specific diagnostic instrument	Serious concern: temporality cannot be established	Some concern: Guangzhou sample, not nationally representative	Serious concern	Cross-sectional design and non-depression-specific outcome require cautious interpretation despite objective exposure assessment.
Chen 2020	Serious concern: cross-sectional design	Serious concern: adjusted models used, but neighborhood-level selection, health status and environmental-quality confounding remain possible	Serious concern: no clear mutual adjustment for green-space exposure in the extracted blue-space total-effect model	Some to serious concern: hydrophilicity index and neighborhood-level blue-space metrics may not capture actual use, quality or individual exposure duration	Some concern: SF-36 mental health subscale is not a depression-specific instrument	Serious concern: temporality cannot be established	Some concern: elderly sample from Guangzhou neighborhoods	Serious concern	Mediation and PSM analyses strengthen exploration, but cross-sectional elderly sample and incomplete green-space confounding control remain important.
Nutsford 2016	Serious concern: cross-sectional design	Some to serious concern: adjusted for several socioeconomic and neighborhood factors, but authors noted likely residual income/housing-value confounding	Some to serious concern: green-space visibility was examined separately and was not clearly mutually adjusted in the extracted blue-space model	Some concern: visible blue-space metric is objective but residential-only and does not capture workplace, travel-route or time-weighted exposure	Some concern: K10 captures psychological distress rather than strictly depressive symptoms	Serious concern: temporality cannot be established	Low to some concern: adult New Zealand survey subsample; geographically limited to Wellington	Serious concern	Strong geospatial visibility method and validation outcome, but cross-sectional design and residual socioeconomic confounding remain.
Liu 2020	Serious concern: cross-sectional design	Some to serious concern: sociodemographic adjustment used, but pathway models cannot remove residential self-selection or unmeasured neighborhood quality	Some concern: green and blue streetscape/remote-sensing metrics were considered, but separability of pathways remains limited	Some concern: street-view blue-space proportion is objective but may not represent actual exposure duration or activity space	Some concern: GHQ-12 captures general psychological distress rather than depression-specific symptoms	Serious concern: temporality cannot be established	Some concern: Guangzhou sample, not nationally representative	Serious concern	Objective streetscape metrics are useful, but cross-sectional SEM cannot establish causal direction.
Triguero-Mas 2015	Serious concern: cross-sectional design	Some to serious concern: adjusted for major sociodemographic factors and urbanization, but residual confounding remains possible	Some to serious concern: green and blue indicators were modeled separately; mutual confounding by greenness may remain	Serious concern: blue-space access was binary presence/absence within 300 m and may be coarse; exposure quality and use were not captured	Serious concern: self-reported depression/anxiety is a broad binary outcome and not a diagnostic depression measure	Serious concern: temporality cannot be established	Low to some concern: large population-based Catalonia health survey	Serious concern	Large sample and covariate adjustment are strengths, but binary self-reported outcome and coarse exposure metric require caution.
de Vries 2016	Serious concern: cross-sectional design	Some to serious concern: sociodemographic adjustment was applied, but unmeasured neighborhood and residential-selection confounding remains possible	Some concern: green and blue availability were both central exposure domains, but final mutual-adjustment structure should be interpreted cautiously	Some concern: percentage blue-space coverage within 1 km is objective but residential and does not measure actual contact, quality or use	Low concern: CIDI-based mood disorder is a diagnostic interview-based outcome	Serious concern: temporality cannot be established	Low concern: nationally representative NEMESIS-2 survey sample	Serious concern	Diagnostic outcome and national sample are strengths, but cross-sectional residential exposure prevents causal inference.
Notes
The judgments in this table complement the Downs and Black summary scores and focus on domains most relevant to observational environmental epidemiology.
Overall concern was rated conservatively because most included studies were cross-sectional, exposure assessment was largely residential, and residual confounding could not be excluded.
These judgments were used to support the GRADE risk-of-bias assessment rather than to replace the formal quality-score table.
