# Supplementary material for: Comparing visual-exposure and spatial proximity/coverage metrics of urban blue space in relation to depression-related outcomes: a systematic review and meta-analysis
Source: Front Public Health. 2026 Jul 7;14:1876283. doi: 10.3389/fpubh.2026.1876283 (PMC13384931; doi:10.3389/fpubh.2026.1876283)
Supplement: Supplementary file 6 [file Table_6.xlsx]

## Sheet: Sheet1
Sensitivity analyses for continuous depression-related outcomes
Analysis	No. of studies	Participants	Model / method	SMD	95% CI	I²	Interpretation
Primary analysis	6	20383	DerSimonian–Laird random-effects model	−0.04	−0.06 to −0.02	0.38	Very small inverse association; primary RevMan result.
Small-sample sensitivity analysis	6	20383	Hartung–Knapp adjustment	−0.04	−0.07 to −0.01	0.38	Similar point estimate but wider confidence interval, indicating limited precision under small-sample assumptions.
Excluding Helbich 2019	5	19193	DerSimonian–Laird random-effects model	−0.04	−0.05 to −0.02	0	Overall estimate remained very small; heterogeneity decreased to zero.
Excluding older-adult samples	4	18227	DerSimonian–Laird random-effects model	−0.04	−0.05 to −0.02	0.16	Estimate remained very small after excluding studies with mean age around 70 years.
Cross-sectional-only analysis	5	5022	DerSimonian–Laird random-effects model	−0.04	−0.07 to −0.02	0.49	Estimate remained very small and was driven primarily by cross-sectional evidence.
Longitudinal study reported separately	1	15361	Single-study estimate	−0.05	−0.10 to −0.01	—	Only one longitudinal study was available; formal subgroup meta-analysis by study design was not feasible.
Visual-exposure subgroup	3	2782	DerSimonian–Laird random-effects model	−0.07	−0.14 to −0.00	0.6	Estimate was unstable and strongly influenced by Helbich 2019.
Physical-access/proximity subgroup	3	17601	DerSimonian–Laird random-effects model	−0.03	−0.05 to −0.01	0	No observed heterogeneity, but based on only three studies and interpreted descriptively.
Exploratory subgroup difference test	6	20383	Visual-exposure vs physical-access/proximity metrics	—	χ² = 1.17, df = 1, p = 0.28	0.144	No statistically significant subgroup difference; interpreted as exploratory because each subgroup included only three studies.
Note. SMD, standardized mean difference; CI, confidence interval. Negative values indicate lower depression-related outcomes among participants with greater blue-space exposure. The Hartung–Knapp sensitivity analysis was conducted using the extracted study-level SMDs and standard errors. The subgroup difference test was exploratory because only six studies contributed to the continuous-outcome me…
Exposure-metric-specific leave-one-out analyses
Analysis	No. of studies	Participants	Model / method	SMD	95% CI	I²	Interpretation
Visual-exposure subgroup
Visual-exposure subgroup, excluding Helbich 2019	2	1592	DerSimonian–Laird random-effects model	−0.05	−0.06 to −0.03	0	exploratory only because only two studies remained after one-study exclusion.
Visual-exposure subgroup, excluding Liu 2020	2	1632	DerSimonian–Laird random-effects model	-0.18	-0.51 to 0.15	0.76	exploratory only because only two studies remained after one-study exclusion.
Visual-exposure subgroup, excluding Nutsford 2016	2	2340	DerSimonian–Laird random-effects model	-0.19	-0.48 to 0.1	0.7	exploratory only because only two studies remained after one-study exclusion.
Physical-access/proximity subgroup
Physical-access/proximity subgroup, excluding Chen 2020	2	16635	DerSimonian–Laird random-effects model	-0.03	-0.05 to -0.01	0.17	exploratory only because only two studies remained after one-study exclusion.
Physical-access/proximity subgroup, excluding Liu 2021	2	16327	DerSimonian–Laird random-effects model	-0.05	-0.08 to -0,02	0	exploratory only because only two studies remained after one-study exclusion.
Physical-access/proximity subgroup, excluding White 2013	2	2240	DerSimonian–Laird random-effects model	-0.03	-0.05 to -0.01	0	exploratory only because only two studies remained after one-study exclusion.
